# Supplementary material for: The role of sigma factor RpoH1 in the pH stress response of Sinorhizobium meliloti
Source: BMC Microbiol. 2010 Oct 18;10:265. doi: 10.1186/1471-2180-10-265 (PMC2976971; doi:10.1186/1471-2180-10-265)
Supplement: Additional file 3 — Spreadsheet of S. meliloti wild type genes that were differentially expressed following acidic pH shift. Spreadsheet of the 210 genes which were differentially expressed in S. meliloti wild type following acidic pH shift, with the name of each gene and its corresponding annotation, as well as the M-values calculated for each time point (0, 5, 10, 15, 30 and 60 minutes after pH shift) of the time-course experiment. [file 1471-2180-10-265-S3.XLS]

## Sheet: Tabelle1
Additional file S1. Wild type genes differentially expressed after acidic pH shift
Gene Name	Annotation	0	5	10	15	30	60
SMa0045	Cah Probable carbonic anhydrase	-0.251609	1.97852	3.18711	3.64324	2.75016	2.39716
SMa0172	Conserved Hypothetical protein	0.292798	0.728152	1.08737	1.61251	1.52173	1.74763
SMa0392	ABC transporter, periplasmic solute-binding protein	0.395766	-0.330592	-0.464209	-0.489995	-1.4058	-1.42982
SMa0473	Conserved Hypothetical protein	0.483646	0.886718	1.25506	1.86225	1.96275	1.34295
SMa0994	Hypothetical protein	0.187447	0.242784	0.553346	0.753695	1.27702	2.25435
SMa1077	Nex18 Symbiotically induced conserved protein	0.279602	0.989916	2.19812	1.90392	1.73461	1.97989
SMa1078	Conserved Hypothetical protein	0.638243	0.666592	1.76462	2.09747	1.94588	2.40661
SMa1079	TspO Tryptophan rich sensory protein homologue	0.126928	0.447906	1.49594	2.08397	2.08285	1.49741
SMa1082	Hypothetical protein	1.57438	0.830052	1.34114	1.11805	0.297406	0.233365
SMa1151	Conserved Hypothetical protein	0.981918	0.92595	2.05552	2.58497	2.14515	2.06815
SMa1182	NosZ N2O reductase	1.526	0.23673	0.523423	1.08063	0.347041	0.313228
SMa1220	FixN1 Heme b / copper cytochrome c oxidase subunit	1.52804	0.653175	1.10988	0.774787	0.359114	0.0951631
SMa1243	Azu1 pseudoazurin (blue copper protein)	1.4805	0.451944	0.652339	1.1136	0.328134	-0.0198703
SMa1750	Hypothetical protein	0.325157	0.198188	-0.218668	-0.263078	0.0755298	1.53418
SMa1898	Hypothetical protein	-0.306224	-0.122298	-0.217027	-1.52927	-0.149736	-0.115989
SMa1961	Putative Polyhydrixyalkanoate depolymerase	0.182276	1.25019	1.40344	1.41948	0.682235	0.888798
SMb20325	ThuE probable trehalosemaltose-binding protein	-0.0230422	-0.0788169	-0.11493	0.0160378	-0.802541	-1.74891
SMb20359	Hypothetical protein	-0.0290376	1.78907	1.80659	1.8849	2.10532	1.83117
SMb20436	Putative nitrate transporter protein	0.650781	-0.58775	-1.19518	-0.829463	-0.934502	-1.41362
SMb20486	Putative sugar ABC transporter permease protein	0.00467064	0.0660243	0.26181	0.689995	0.813415	1.48829
SMb20497	lyx Putative L-xylulose kinase protein	-0.156143	-1.27469	-0.650387	-1.40648	-0.951119	-0.934009
SMb20560	Conserved Hypothetical protein	-0.150656	0.657014	0.626322	1.29827	2.0758	0.628861
SMb20605	Putative ureashort-chain amide or branched-chain amino acid uptake ABC transporter periplasmic solute-binding protein precursor	0.479131	-2.68438	-0.720588	-0.0814719	-0.254176	0.13301
SMb20611	dctA C4-dicarboxylate transport protein	-0.150047	0.518009	1.15641	1.53221	1.94891	-0.170926
SMb20696	Hypothetical protein	0.0690013	0.760784	1.079	1.51306	1.78743	1.06648
SMb20707	cyaG2 Putative adenylate cyclase protein	0.134389	0.619576	1.02067	1.64312	2.49692	1.9009
SMb20777	TRm19 Putative transposase of insertion sequence ISRm19 protein	-0.651286	0.0526987	-0.66889	-0.161385	-0.352194	-1.42571
SMb20944	exoQ Putative polysaccharide polymerase, similar to Wzy protein	0.366459	0.522258	1.02189	1.2451	1.26993	1.78497
SMb20946	exoY galactosyltransferase protein	-0.117912	0.817171	1.1376	1.29687	1.47881	2.18198
SMb20949	exoV Putative pyruvyltransferase protein	0.596729	0.801791	1.49169	2.08341	1.9026	2.11854
SMb20954	exoH succinyltransferase protein	0.299972	1.05074	1.91416	2.35767	2.684	3.16662
SMb20955	exoK endo-beta-1,3-1,4-glycanase protein	0.0873777	0.518957	1.23188	1.52592	1.69849	2.064
SMb20956	exoL Putative glucosyltransferase protein	0.19269	0.339011	0.481883	1.03443	1.19062	1.4129
SMb20960	exoN UDPglucose pyrophosphorylase protein	-0.161488	0.0661596	0.390241	0.779168	2.42784	3.29618
SMb20984	nirB Putative nitrite reductase [NAD(P)H], large subunit protein	0.502346	-1.9573	-1.27763	-0.393553	-0.454606	-0.940714
SMb20985	nirD Putative nitrite reductase [NAD(P)H], small subunit protein	0.577372	-1.17187	-1.46619	-0.687265	-0.239038	-0.804937
SMb20986	narB Putative nitrate reductase, large subunit protein	0.495777	-0.0507102	-1.69763	-0.480911	-0.397459	-0.8882
SMb20988	Conserved Hypothetical protein	-0.755028	-0.377792	-1.81801	-2.39849	-0.492662	-2.22296
SMb21176	phoD phosphate uptake ABC transporter periplasmic solute-binding protein precursor	0.199846	0.188718	-1.32755	-1.71126	-1.76133	-0.894902
SMb21177	phoC phosphate uptake ABC transporter ATP-binding protein	0.216501	-0.745336	-1.64596	-1.62249	-1.58874	-0.833224
SMb21236	Putative ATPGTP-binding protein	0.164679	0.207125	0.434375	0.820523	1.71799	1.08704
SMb21259	Hypothetical exported protein precursor	0.106818	0.00473661	0.325198	0.766568	1.6269	1.10578
SMb21295	Putative small heat shock protein, hsp20 family	0.0188357	0.744151	0.931195	1.08033	1.97435	1.9175
SMb21440	Hypothetical protein	-0.235399	0.128407	0.496707	1.11125	2.23716	2.96264
SMb21491	Hypothetical exported protein	-0.0821105	0.217604	0.357744	0.545736	1.44808	2.17066
SMb21516	Conserved Hypothetical protein	-0.0853248	1.13298	1.66066	1.83972	1.55189	2.137
SMb21566	groEL5 Putative heat shock protein groEL	-0.269643	-0.237214	0.320727	0.822284	2.38157	2.54479
SMb21690	exoW glucosyltransferase protein	-0.000798398	0.605139	1.15071	1.29525	1.32502	1.61977
SMb21707	Putative ureashort-chain amide or branched-chain amino acid uptake ABC transporter ATP-binding protein	0.0166507	0.291254	-1.92543	0.447498	0.696253	0.206949
SMc00043	sodB Superoxide dismutase Fe protein	0.301011	0.245775	0.382804	0.720095	1.26343	1.46449
SMc00045	cycF Putative Cytochrome C signal peptide protein	0.00786087	1.23488	2.0618	2.1657	2.03588	2.27001
SMc00062	Hypothetical protein	-0.00539622	0.958968	1.67459	1.76835	2.1404	1.94947
SMc00063	Hypothetical transmembrane protein	-0.00938875	0.70606	1.39896	1.59984	1.34518	1.1104
SMc00070	Conserved Hypothetical signal peptide protein	0.282576	0.402261	0.920845	1.07104	1.241	1.41754
SMc00094	betB Betaine aldehyde dehydrogenase BADH oxireductese NAD protein	-0.0142316	-0.104741	-0.772575	-1.21634	-1.44527	-0.669053
SMc00103	dhe Putative Alpha-halocarboxylic acid dehalogenase protein	0.247367	1.10952	1.39329	1.39581	1.41183	1.62188
SMc00109	Putative transcription regulator protein	-0.100233	1.18298	1.27331	1.52176	1.66044	0.412557
SMc00115	Conserved Hypothetical protein	-0.0226933	0.335392	0.499302	1.0971	1.37204	1.43033
SMc00159	Hypothetical signal peptide protein	0.49925	0.943839	0.544117	0.58345	-0.382353	-2.17271
SMc00186	Putative ABC transporter ATP-binding transmembrane protein	0.691984	0.83851	1.72626	2.41564	2.15092	1.19248
SMc00276	Conserved Hypothetical protein	-1.0451	0.16803	-0.578252	-0.943586	-1.47038	-0.438993
SMc00283	Putative transcription regulator protein	-0.233948	-0.841927	-0.879184	-1.24115	-0.992039	-1.47367
SMc00301	sufA putative FeS assembly scaffold	0.154853	0.350265	0.631919	1.00579	1.51125	1.39902
SMc00302	Conserved Hypothetical protein	0.447665	0.257362	0.549197	1.22256	1.99712	2.19181
SMc00329	irr Putative Iron response regulator protein	0.253058	0.617919	0.790552	1.15049	1.40855	0.942572
SMc00341	Hypothetical transmembrane protein	0.195381	0.662972	0.965768	1.11834	2.23643	1.82442
SMc00346	Hypothetical transmembrane protein	-0.0380031	0.942854	1.05361	1.41911	1.32548	1.72283
SMc00565	rplI Probable 50S ribosomal protein L9	0.202002	0.117295	-0.824133	-2.11552	-0.275548	-0.0940838
SMc00591	Hypothetical/unknown signal peptide protein	-0.57611	-0.0262854	-0.533648	0.495879	1.11645	1.67699
SMc00610	Conserved Hypothetical protein	0.747133	0.883948	1.26269	1.38006	1.32256	1.48977
SMc00611	lpiA Transmembrane protein	-0.049722	1.10563	1.65631	2.30684	2.40446	1.0357
SMc00638	Putative heat resistant agglutinin 1 protein	0.191218	-0.610898	-0.902967	-0.914725	-1.52499	-1.75678
SMc00641	serA Putative D-3-phosphoglycerate dehydrogenase protein	0.456052	0.247174	1.76852	0.484378	-0.432459	-0.934679
SMc00810	hypothetical protein	-0.524701	-0.170009	-1.43457	-1.72308	0.132723	-0.273023
SMc00827	Putative transport transmembrane protein	-1.43694	-0.0762221	-0.315037	-0.816949	0.0953519	-0.608531
SMc00897	pmbA Hypothetical PMBA protein	0.231651	0.132598	0.289624	0.923923	1.40903	1.18264
SMc00914	Putative oxidoreductase protein	0.280194	0.36581	0.690286	1.03971	1.42362	1.35233
SMc00949	Conserved Hypothetical protein	0.416998	0.531765	0.784679	2.18462	3.29429	2.89508
SMc01107	Conserved Hypothetical protein	0.0859713	0.588831	0.84921	1.45221	1.9162	1.32709
SMc01142	grpE Probable heat shock protein	0.0809546	-0.0958593	0.192539	0.456648	1.43187	1.28955
SMc01224	trxB Probable Thioredoxin reductase protein	0.20527	0.419281	0.453657	0.71717	1.65812	1.16714
SMc01225	Putative transcription regulator protein	0.304289	1.15633	1.7146	2.08628	1.82019	1.89027
SMc01226	Putative transcription regulator protein	0.313834	1.4219	1.15188	1.48055	1.01111	0.930766
SMc01308	rplD Probable 50S ribosomal protein L4	0.210911	-0.130249	-0.00941888	-1.72318	-0.778086	-0.799838
SMc01309	rplC Probable 50S ribosomal protein L3	0.284915	-0.00907943	-0.409875	-1.63174	-0.706846	-0.719071
SMc01311	tufA Probable elongation factor TU protein	-0.0600636	-0.543752	-0.92823	-1.68303	-1.06425	-1.02792
SMc01314	rpsL Probable 30S ribosomal protein S12	0.0371306	-0.844545	-1.4503	-1.3997	-1.07847	-0.904771
SMc01326	tufB Probable elongation factor TU protein	-0.331549	-0.615066	-0.87594	-1.7731	-1.22543	-1.18432
SMc01341	Hypothetical/unknown protein	-0.306601	0.647683	0.935329	1.25698	1.75357	2.01162
SMc01365	rnr Putative Exoribonuclease II protein	0.0622873	0.419152	0.736257	1.31015	1.02458	1.43424
SMc01428	cspA2 Probable cold shock transcription regulator protein	0.373704	0.393459	0.894157	1.20714	1.70205	1.43474
SMc01440	hflC Putative hydrolase serine protease transmembrane protein	0.203129	-0.118178	0.589729	0.804404	1.6077	1.469
SMc01441	hflK Putative membrane bound Protease protein	0.535468	0.565321	0.610873	0.301214	1.77283	1.20725
SMc01505	Anti-sigma factor	-0.262068	0.783345	1.12612	1.51346	0.809292	-0.18171
SMc01518	Conserved Hypothetical protein	0.0276665	-0.514241	-0.405522	-1.21757	-0.602679	-1.43708
SMc01556	Conserved Hypothetical protein	-0.0929071	0.212631	0.42836	0.774207	1.26305	1.66413
SMc01578	aatA Aspartate aminotransferase A (transaminase) protein	-0.114939	-0.265134	-0.54982	-1.68481	-1.10567	-0.930398
SMc01580	Hypothetical transmembrane protein	0.148237	0.983199	2.13992	2.63883	3.29108	3.46061
SMc01719	mcpT Probable chemoreceptor (methyl accepting chemotaxis) transmembrane protein	0.133083	-0.387546	-0.506553	-0.642546	-1.65396	-2.68325
SMc01764	ate Putative arginyl-tRNA protein transferase	0.274902	1.22417	1.49708	1.76929	1.56785	1.08148
SMc01765	Hypothetical transmembrane protein	0.434453	1.6348	2.33486	2.85732	2.55238	2.79431
SMc01769	Hypothetical protein	0.0105521	1.09315	1.62013	1.93838	1.59517	1.57018
SMc01774	Hypothetical transmembrane protein	-0.013142	0.599754	1.31665	2.0184	2.10946	2.3775
SMc01788	Hypothetical protein	-0.00374291	0.309519	1.26502	1.64252	1.43601	1.27113
SMc01813	Conserved Hypothetical protein	0.0659795	0.56656	0.9159	1.29424	1.71443	1.37717
SMc01815	Putative oxidoreductase Iron-sulfur protein	-0.106767	0.895558	1.03688	1.7029	0.0836252	-0.166437
SMc01832	ureE Putative Urease accessory protein	-0.74409	0.613278	-1.18151	-0.198067	0.307844	-2.37344
SMc01848	Conserved Hypothetical protein	-0.018535	-0.973856	-2.57087	-1.46371	-1.27996	-1.3699
SMc01855	Hypothetical transmembrane protein	0.878187	1.13141	2.74663	3.58282	4.08912	5.11289
SMc01860	ftsI Probable Penicillin-binding transmembrane protein	-0.0931958	0.555389	-0.859868	-0.737492	-0.604416	-1.58026
SMc01904	clpX Probable ATP-dependent CLP Protease ATP-binding subunit protein	0.0442696	1.27736	1.76495	2.00295	2.52305	1.3911
SMc01905	lon Probable ATP-dependent Protease LA protein	0.126765	0.738397	1.43516	2.168	2.71443	1.96639
SMc01947	Conserved Hypothetical transmembrane protein	0.163477	0.145703	-0.162689	-0.101229	-0.590553	-1.52556
SMc02052	Conserved Hypothetical protein	-0.351756	1.97296	0.194252	0.078257	-0.353853	-0.537323
SMc02075	Conserved Hypothetical protein	0.181566	0.523551	0.752681	1.59279	2.10394	1.34557
SMc02078	exoR Exopolysaccharide biosynthesis regulatorY protein	0.0436738	0.301214	0.0541352	0.185813	1.15727	1.58383
SMc02106	Conserved Hypothetical protein	0.537747	0.610712	1.08302	1.54252	0.332187	-0.0652026
SMc02109	clpA Probable ATP-dependent CLP Protease ATP-binding subunit protein	0.0867034	0.451856	0.653581	0.832459	1.48269	0.955118
SMc02110	ATP-dependent Clp protease adapter protein clpS1	-0.0767193	0.552271	0.637141	1.29969	1.76228	1.20794
SMc02139	Hypothetical protein	0.198685	0.178956	-0.300513	-2.40836	0.099242	-0.174192
SMc02145	Hypothetical signal peptide protein	0.188341	-2.05055	-1.50478	-1.39506	-1.25112	-0.24439
SMc02146	Putative Phosphate-binding periplasmic protein	0.303342	-0.342378	-1.05627	-1.28483	-1.65685	-0.863789
SMc02151	Hypothetical virulence associated protein homologue	0.0656662	-1.0529	-0.379343	-1.62495	-0.401078	-0.30639
SMc02156	Conserved Hypothetical protein	0.498773	1.94802	2.62165	3.41323	3.24307	3.17088
SMc02187	Putative Integrase DNA protein	-0.156472	0.639303	1.13854	1.4249	1.2299	0.79457
SMc02202	Hypothetical protein	-0.229843	0.588603	1.40854	1.51613	1.24569	0.675666
SMc02275	pncA Probable Pyrazinamidase/nicotinamidase protein	-0.610025	-0.818059	0.140093	-1.76707	-1.56964	-2.6344
SMc02278	Hypothetical unknown transmembrane protein	-0.233051	-0.022946	0.118614	0.329186	1.54616	1.36275
SMc02284	Hypothetical signal peptide protein	-0.309606	-0.0492774	-0.442362	-1.40154	-1.0515	-0.445317
SMc02365	degP1 Protease precursor protein	-1.53833	3.12587	4.25508	4.93105	5.62631	4.07931
SMc02366	Putative transcription regulator protein	-2.17686	2.48245	3.51637	3.39208	4.00797	2.81492
SMc02382	Conserved Hypothetical protein	-0.119796	0.375823	1.43535	2.56057	3.48731	2.8015
SMc02390	gst7 Putative Glutathione S-transferase protein	-0.147003	0.139795	0.357604	0.97971	1.95236	1.6294
SMc02392	Hypothetical protein	-0.309506	-0.195367	-0.545178	-1.81474	-0.353033	-0.572941
SMc02396	Probable Outer membrane protein	0.0418838	-0.436128	-0.169313	-1.48524	-0.646753	-0.388637
SMc02400	Probable Outer membrane protein	-0.0318846	-0.38274	-1.04844	-2.42889	-1.63448	-1.30753
SMc02403	Putative Murein transglycosylase protein	1.79615	0.219905	-0.511266	-0.490419	0.702492	-0.352102
SMc02433	clpB Probable ATP-dependent Protease (heat shock protein)	-0.274615	0.0306365	0.218746	1.09431	2.97986	1.73499
SMc02435	hemK1 Putative Methyltransferase protein	-0.181489	0.300892	0.037527	1.58974	1.82069	1.35257
SMc02443	grxC Probable Glutaredoxin 3 protein	-0.182731	0.437104	0.747691	1.18244	1.93229	1.24355
SMc02479	mdh Probable Malate dehydrogenase protein	-0.00632734	0.334407	-0.49538	-0.97406	-1.73933	-1.48366
SMc02480	sucC Probable Succinyl-coA synthetase beta chain protein	0.452851	0.271837	-0.0448671	-1.36094	-1.73426	-0.870944
SMc02491	Hypothetical protein	0.42921	0.902403	1.24972	1.91976	1.60419	1.90811
SMc02518	Putative ATP-binding ABC transporter protein	-0.146152	0.623121	1.46728	0.824024	0.232217	-0.313753
SMc02560	chvI transcriptionAL regulatorY protein	-0.549993	0.454365	1.25167	1.59935	1.95886	1.78243
SMc02575	hslV Probable heat shock protein	-0.281297	-0.0626255	0.234418	0.641686	1.53956	1.04773
SMc02576	Hypothetical Acetyltransferase protein	-0.143109	0.0948648	0.400188	0.820702	1.89196	1.21115
SMc02582	Conserved Hypothetical protein	0.130167	-1.14439	-2.19029	-2.5864	-1.70027	-1.42617
SMc02634	Hypothetical transmembrane protein	-0.482704	-2.71771	-3.76723	-3.80309	-3.28134	-1.8416
SMc02655	Hypothetical transmembrane protein	0.0281742	1.0414	1.03539	1.49746	1.58081	1.13769
SMc02720	clpP2 CLP Protease Proteolytic subunit protein	0.147427	0.441468	0.601608	1.02865	1.53919	1.05478
SMc02728	fhs Probable Formate-tetrahydrofolate ligase protein	-0.603433	-0.101186	-0.0918691	-0.672201	-0.266612	-1.57266
SMc02735	Hypothetical protein	0.0450951	0.378968	0.519232	1.18984	1.65198	1.02595
SMc02755	ahcY Probable Adenosylhomocysteinase protein	0.146284	0.288423	-0.181793	-0.733532	-1.1712	-1.81779
SMc02820	cpaF1 Putative pilus assembly protein	0.0657615	-0.520343	-1.12552	-2.23751	-1.38783	-0.99436
SMc02885	msrA1 Probable peptide Methionine sulfoxide reductase protein	0.197047	-0.191177	1.63792	1.41496	1.76904	1.57953
SMc02898	kdsB Probable 3-deoxy-manno-octulosonate cytidylyltransferase (CMP-KDO synthetase) protein	0.392216	0.251125	-0.284967	-3.26716	-2.35588	-1.44441
SMc02978	Conserved Hypothetical protein	0.134473	0.119261	0.576813	0.662179	1.70366	1.19496
SMc02980	Hypothetical protein	-0.161143	-0.909537	-2.63368	-0.125422	0.149507	-0.549489
SMc03000	Putative permease ABC transporter protein	-0.718463	-0.279587	-0.459485	-1.59498	-0.631623	-0.706888
SMc03016	Putative transcription regulator protein	-1.07412	-1.48987	-1.0429	-1.6039	-0.539788	-0.581301
SMc03027	flgB flagellar basal-body rod protein	0.180765	0.129634	-0.191011	-0.804413	-2.63628	-3.56594
SMc03029	fliE flagellar hook-basal body complex protein	-0.119809	0.0725514	-0.100581	-0.665989	-1.76544	-2.99337
SMc03030	flgG flagellar basal-body rod protein	0.0463618	0.0249453	-0.174434	-0.643649	-1.56473	-2.06626
SMc03037	flaA flagellin A protein	0.112571	-0.926677	-0.92744	-1.26137	-0.829691	-1.53946
SMc03038	flaB flagellin B protein	0.16456	-1.06294	-1.15769	-1.51537	-1.27897	-1.9239
SMc03039	flaD Probable flagellin D protein	-0.0364488	-0.820784	-1.26648	-1.59099	-1.45541	-1.3381
SMc03046	Putative transcription regulator protein	0.310785	0.0725146	-0.150847	-0.26175	-0.643954	-1.86871
SMc03047	flgE flagellar hook protein	0.186531	0.191216	-0.294994	-0.748279	-1.28363	-1.60371
SMc03049	flgL Putative flagellar hook-associated protein	-0.140607	0.199259	-0.21209	-1.16663	-3.60244	-5.98334
SMc03050	flaF Putative flagellin synthesis regulator protein	-0.289194	0.0414505	-0.423486	-0.990074	-1.62733	-1.17212
SMc03064	aglA Probable alpha-glucosidase protein	-1.11014	-0.121129	-2.75262	-0.266119	0.0243971	0.107073
SMc03090	cheW3 Putative chemotaxis protein	-0.0795796	-0.255726	-0.690414	-0.826215	-0.774474	-1.4103
SMc03105	dxr Probable 1-deoxy-D-xylulose 5-phosphate reductoisomerase protein	-0.0347478	0.19759	-1.45014	-1.07741	0.116142	-0.431646
SMc03111	pmi Mannose-6-phosphate isomerase protein	-0.102748	-0.735294	0.520318	-1.47002	-0.499407	-1.47652
SMc03138	Putative Sugar kinase protein	-0.885406	-0.35209	-0.346847	-1.19332	-0.590138	-1.91975
SMc03151	Conserved Hypothetical protein	0.0566058	0.57962	0.776476	1.43864	2.33295	1.75083
SMc03152	Hypothetical transmembrane protein	-0.204804	0.0309501	0.307755	0.760768	1.7478	1.38007
SMc03205	purU1 Putative Formyltetrahydrofolate deformylase protein	-0.174887	-0.607628	-0.752279	-1.45197	-0.874925	-0.829816
SMc03245	Putative Amidase protein	-1.50205	-0.955996	-1.14484	-2.0938	-0.479592	-0.457892
SMc03290	Hypothetical protein	1.21908	-2.12987	-1.4697	-3.93578	0.916642	-0.268824
SMc03773	Conserved Hypothetical protein	-0.196742	-0.967511	-0.877382	-1.13231	-0.962438	-1.43921
SMc03780	Hypothetical protein	0.315108	1.13221	1.70574	2.434	3.39959	2.58919
SMc03783	ctpA Putative Carboxy-terminal processing protease precursor signal peptide protein	0.273222	0.997681	1.33158	1.82254	2.21541	1.6027
SMc03784	Hypothetical transmembrane protein	-1.42752	-0.847197	-0.541025	-0.152748	0.199561	0.0164284
SMc03788	dnaE2 Putative DNA Polymerase III Alpha chain protein	-1.39586	-1.50693	-0.102691	-2.78077	-0.120891	-2.13238
SMc03802	Conserved Hypothetical protein	-0.102538	0.340141	0.605967	1.00963	1.77815	0.954409
SMc03806	glnK Probable Nitrogen regulatorY protein PII 2	0.229454	-1.11537	-1.8137	-1.51543	-1.6057	-2.73546
SMc03819	Conserved Hypothetical protein	-0.853872	-1.63026	-0.647689	-0.312064	-0.685282	-1.07388
SMc03836	tesA Putative Acyl-coA Thioesterase I protein	0.381869	0.366542	1.24105	1.96925	2.30807	1.81731
SMc03838	Hypothetical transmembrane protein	0.0994767	0.305278	0.582368	1.05332	1.61778	1.31812
SMc03893	Putative Amino-acid transport system permease ABC transporter protein	0.116078	0.666462	0.983608	1.40212	0.898142	0.368889
SMc03900	ndvA Beta-1-->2Glucan export ATP-binding protein	0.232667	1.60726	1.56569	0.867184	0.000645023	0.294814
SMc03999	Hypothetical protein	0.16762	1.05783	1.33407	1.65687	1.96507	2.4191
SMc04009	Conserved Hypothetical protein	-0.124776	-0.466212	-1.13514	-2.03567	-1.78624	-1.2627
SMc04026	gltD Probable glutamate synthase small chain protein	-0.294457	-0.326093	-1.34025	-1.08963	-1.11429	-1.44438
SMc04040	ibpA Heat shock protein	-0.328976	0.0900494	0.16018	1.34603	3.41543	1.99535
SMc04059	Hypothetical protein	-0.250644	-0.210208	-0.267886	-0.831669	-1.55255	-1.86922
SMc04091	htpX Putative Protease transmembrane protein	0.32475	0.568391	0.786698	1.63508	2.61575	1.81156
SMc04111	cpaC1 Putative pilus assembly transmembrane protein	-0.117434	-0.179409	-0.605996	-1.01068	-0.963411	-1.5155
SMc04128	Putative heavy metal transporting ATPase protein	-0.0609393	0.441306	0.574149	1.55357	2.82736	0.772839
SMc04167	Putative HIistidine-rich transporter transmembrane protein	0.205941	-0.0813974	-0.0712021	0.359617	1.45833	0.622603
SMc04213	dgkA Diacylglycerol kinase protein	-0.109937	-1.45596	0.0462115	0.229502	-0.168473	-0.197905
SMc04246	Hypothetical transmembrane signal peptide protein	-0.305453	0.804979	1.46738	1.57974	1.75678	0.844413
SMc04267	lpsS LPS sulfotransferase	-0.0475738	1.24686	1.22592	1.65062	1.78156	1.62372
SMc04346	ilvC ketol-acid reductoisomerase protein	-0.354327	-0.58348	-0.722505	-1.32074	-1.44878	-1.3871
SMc04350	Putative multidrug efflux system transmembrane protein	0.0463647	2.9256	3.6359	4.8167	4.08261	2.76183
SMc04459	ftsH Probable metalloprotease transmembrane protein	0.136445	0.125357	0.55035	0.911455	2.49156	1.81915
SMc04461	TolB protein precursor	-0.31364	0.471662	0.668259	1.01071	1.17239	1.40144
SMc04865	Hypothetical protein	-0.0947437	0.314869	0.451108	1.01561	1.66256	0.891798
