# Supplementary material for: The role of sigma factor RpoH1 in the pH stress response of Sinorhizobium meliloti
Source: BMC Microbiol. 2010 Oct 18;10:265. doi: 10.1186/1471-2180-10-265 (PMC2976971; doi:10.1186/1471-2180-10-265)
Supplement: Additional file 4 — Spreadsheet of rpoH1 mutant genes used for expression profiling following acidic pH shift. Listed are the 210 genes used for analysis of rpoH1 mutant expression profiling following acidic pH shift, with the name of each gene and its corresponding annotation, as well as the M-values calculated for each time point (0, 5, 10, 15, 30 and 60 minutes after pH shift) of the time-course experiment. [file 1471-2180-10-265-S4.XLS]

## Sheet: 212 do h1 q estao no wt m1.4a5
Additional file S2. Spreadsheet of 210 genes used for analysis of rpoH1 mutant expression profiling following acidic pH shift
Gene Name	Annotation	0	5	10	15	30	60
SMa0045	Cah Probable carbonic anhydrase	-0.225834	0.86653	1.38124	1.86941	1.69555	1.29524
SMa0172	Conserved Hypothetical protein	-0.246023	0.316134	0.535828	0.728008	0.920925	1.4446
SMa0392	ABC transporter, periplasmic solute-binding protein	0.170271	-0.335679	-0.792419	-0.686344	-0.990048	-0.9061
SMa0473	Conserved Hypothetical protein	-0.00893472	0.217445	0.544357	0.660284	0.512915	0.703233
SMa0994	Hypothetical protein	0.139607	-0.102741	-0.139796	-0.0673989	-0.0439468	-0.17495
SMa1077	Nex18 Symbiotically induced conserved protein	0.110763	1.1463	2.06301	2.60266	2.80043	3.12854
SMa1078	Conserved Hypothetical protein	0.309693	0.481414	0.388253	1.26779	1.32033	1.44079
SMa1079	TspO Tryptophan rich sensory protein homologue	-0.439573	-0.0696126	0.0779302	0.537662	0.385497	0.576569
SMa1082	Hypothetical protein	-0.909328	0.0280986	0.586485	0.370667	-0.626604	-0.718541
SMa1151	Conserved Hypothetical protein	0.896532	0.877968	1.08753	1.17143	1.30083	1.4609
SMa1182	NosZ N2O reductase	-0.328051	-0.112686	0.450014	0.516065	-0.0461389	-0.499426
SMa1220	FixN1 Heme b / copper cytochrome c oxidase subunit	0.159179	1.30162	1.32572	0.955766	-0.207977	-0.33186
SMa1243	Azu1 pseudoazurin (blue copper protein)	-0.621337	0.648983	1.13542	1.04882	0.304255	-0.396818
SMa1750	Hypothetical protein	-0.114351	-0.431857	-0.49711	-0.776461	-0.767635	0.197036
SMa1898	Hypothetical protein	-0.204073	-0.203747	-0.376558	-0.282568	-0.40469	-0.414224
SMa1961	Putative Polyhydrixyalkanoate depolymerase	-0.483613	-0.0956135	0.270235	0.104838	-0.179059	-0.434289
SMb20325	ThuE probable trehalosemaltose-binding protein	0.482508	0.446865	-0.592738	-0.212053	-0.76864	-0.938048
SMb20359	Hypothetical protein	0.330116	0.524133	0.51765	1.07342	0.978473	1.92416
SMb20436	Putative nitrate transporter protein	0.359677	-1.12292	-2.00434	-1.21984	-0.510074	-0.610042
SMb20486	Putative sugar ABC transporter permease protein	-0.0702253	0.0474801	0.0407871	0.293084	0.925271	1.90089
SMb20497	lyx Putative L-xylulose kinase protein	-0.404402	-0.384019	-0.965587	-1.0243	-1.54625	-1.82597
SMb20560	Conserved Hypothetical protein	-0.190441	1.91338	2.42009	2.13786	2.18773	1.74254
SMb20605	Putative ureashort-chain amide or branched-chain amino acid uptake ABC transporter periplasmic solute-binding protein precursor	0.190261	-4.38612	-3.07494	-0.434401	2.04638	0.666135
SMb20611	dctA C4-dicarboxylate transport protein	-0.538433	0.129899	0.485559	1.36848	1.91398	1.9226
SMb20696	Hypothetical protein	-0.295562	0.125401	0.414354	0.471255	0.390239	0.472941
SMb20707	cyaG2 Putative adenylate cyclase protein	-0.308035	0.217188	0.108378	0.261569	0.0169201	0.00777285
SMb20777	TRm19 Putative transposase of insertion sequence ISRm19 protein	-0.112028	-0.0293779	0.0685536	-0.00682588	-0.133032	0.31263
SMb20944	exoQ Putative polysaccharide polymerase, similar to Wzy protein	-0.189149	0.328164	0.568525	0.718635	0.821976	1.53911
SMb20946	exoY galactosyltransferase protein	-0.303863	0.61619	0.933052	1.19249	1.12677	1.99564
SMb20949	exoV Putative pyruvyltransferase protein	0.0606404	0.718694	0.979815	1.74241	2.09883	2.77662
SMb20954	exoH succinyltransferase protein	-0.358247	0.79036	1.32248	1.77303	2.32917	3.25971
SMb20955	exoK endo-beta-1,3-1,4-glycanase protein	-0.292445	0.273689	0.0925041	0.467407	0.892359	1.47894
SMb20956	exoL Putative glucosyltransferase protein	-0.329809	-0.236086	0.0736254	0.185143	0.570616	0.831662
SMb20960	exoN UDPglucose pyrophosphorylase protein	0.142607	0.205163	0.304586	1.2278	2.55366	3.926
SMb20984	nirB Putative nitrite reductase [NAD(P)H], large subunit protein	-0.00260792	-2.57611	-2.66453	-1.19388	-0.422863	-0.726569
SMb20985	nirD Putative nitrite reductase [NAD(P)H], small subunit protein	-0.152896	-1.59596	-2.94884	-1.39892	-0.530517	-0.733622
SMb20986	narB Putative nitrate reductase, large subunit protein	-0.150685	-0.458694	-3.16937	-1.4977	-0.211527	-0.282349
SMb20988	Conserved Hypothetical protein	-2.85383	-1.95079	-1.37911	-0.768926	-2.43791	-1.67385
SMb21176	phoD phosphate uptake ABC transporter periplasmic solute-binding protein precursor	0.0299153	-0.0809801	-0.857019	-1.29269	-1.84282	-1.2635
SMb21177	phoC phosphate uptake ABC transporter ATP-binding protein	0.24528	-0.830467	-1.54145	-1.79019	-1.66462	-1.12582
SMb21236	Putative ATPGTP-binding protein	-0.286165	-0.158693	0.0296232	0.112045	-0.111007	0.0697663
SMb21259	Hypothetical exported protein precursor	-0.0680892	-0.22213	0.155065	0.0156403	-0.399139	-0.569927
SMb21295	Putative small heat shock protein, hsp20 family	-0.708759	-0.563131	-0.492532	-0.339171	-0.184863	-0.10027
SMb21440	Hypothetical protein	-0.55456	-0.515487	-0.167826	0.215923	1.00551	2.40813
SMb21491	Hypothetical exported protein	0.0882742	0.237563	0.0927692	0.147447	1.11172	2.64535
SMb21516	Conserved Hypothetical protein	-0.524514	0.527951	0.966211	1.23036	1.04846	1.39449
SMb21566	groEL5 Putative heat shock protein groEL	-0.24026	-0.304449	-0.190964	-0.225401	-0.119933	0.291699
SMb21690	exoW glucosyltransferase protein	-0.256549	0.479577	0.618115	1.29345	1.59353	2.19255
SMb21707	Putative ureashort-chain amide or branched-chain amino acid uptake ABC transporter ATP-binding protein	-0.416035	-0.279908	-2.33364	-1.0781	1.70996	-0.114058
SMc00043	sodB Superoxide dismutase Fe protein	0.258834	0.168016	0.0685552	0.294877	0.156953	0.137051
SMc00045	cycF Putative Cytochrome C signal peptide protein	-0.107806	0.230184	1.01652	1.39501	1.11694	1.57651
SMc00062	Hypothetical protein	-0.536033	0.715145	1.62345	1.93518	2.62592	3.23792
SMc00063	Hypothetical transmembrane protein	-0.463652	0.165735	0.469067	1.42901	1.80815	2.15779
SMc00070	Conserved Hypothetical signal peptide protein	0.353043	0.525631	-0.0573829	0.949424	0.493761	1.26735
SMc00094	betB Betaine aldehyde dehydrogenase BADH oxireductese NAD protein	0.249109	0.0941152	-0.724571	-1.03089	-1.55802	-1.35312
SMc00103	dhe Putative Alpha-halocarboxylic acid dehalogenase protein	0.17484	1.35206	1.09663	1.704	1.61377	2.45503
SMc00109	Putative transcription regulator protein	-0.00322021	0.212503	0.343842	0.451856	0.609041	0.982151
SMc00115	Conserved Hypothetical protein	0.0904271	0.124164	0.0265574	0.353288	0.881685	1.19614
SMc00159	Hypothetical signal peptide protein	-0.193938	-0.101138	0.17781	-0.26109	-0.924768	-1.86416
SMc00186	Putative ABC transporter ATP-binding transmembrane protein	-0.0080378	0.812715	0.620772	0.581213	1.40692	1.35553
SMc00276	Conserved Hypothetical protein	-0.901471	-0.165262	0.0935325	-0.201673	-0.0269872	-0.137277
SMc00283	Putative transcription regulator protein	0.203497	-0.508448	-0.420113	-0.417909	-0.391351	-0.400907
SMc00301	sufA putative FeS assembly scaffold	-0.0713664	0.138238	0.357565	-0.00306473	0.00648568	0.259826
SMc00302	Conserved Hypothetical protein	-0.460643	0.0253204	-0.312448	-0.803779	-0.762351	-0.168013
SMc00329	irr Putative Iron response regulator protein	-0.00443828	0.210177	0.409713	0.319046	0.441525	0.555679
SMc00341	Hypothetical transmembrane protein	-0.133111	0.103431	0.175761	0.244996	0.273012	0.272421
SMc00346	Hypothetical transmembrane protein	0.232683	1.13257	1.27811	1.55758	1.97274	1.96936
SMc00565	rplI Probable 50S ribosomal protein L9	0.278411	0.330764	0.474325	0.231671	-0.329045	0.119293
SMc00591	Hypothetical/unknown signal peptide protein	0.166902	-0.364109	-0.406039	0.220888	0.179581	0.236902
SMc00610	Conserved Hypothetical protein	0.274105	0.506377	0.558812	1.01433	1.01027	1.52342
SMc00611	lpiA Transmembrane protein	-0.300538	0.405902	1.68736	2.39997	3.11463	2.67813
SMc00638	Putative heat resistant agglutinin 1 protein	0.274527	-0.408514	-0.719349	-0.627447	-0.860877	-1.16621
SMc00641	serA Putative D-3-phosphoglycerate dehydrogenase protein	0.25654	1.25012	2.61536	3.03775	1.60635	0.355077
SMc00810	hypothetical protein	0.273785	0.121905	-0.0381835	0.0693197	0.181287	0.640414
SMc00827	Putative transport transmembrane protein	-0.0777253	-0.00389863	0.147554	0.0800123	0.0281988	-0.0475358
SMc00897	pmbA Hypothetical PMBA protein	0.0546428	0.242326	0.00261907	0.33252	0.263411	0.514905
SMc00914	Putative oxidoreductase protein	-0.0548152	0.312652	0.500421	0.588106	0.682997	0.474386
SMc00949	Conserved Hypothetical protein	0.311418	-0.138765	-0.542249	-0.0726519	0.296525	-0.0520472
SMc01107	Conserved Hypothetical protein	0.205803	0.443075	0.470867	0.65779	0.359431	0.479744
SMc01142	grpE Probable heat shock protein	0.0957076	-0.332813	-0.438153	-0.260569	-0.144191	-0.039711
SMc01224	trxB Probable Thioredoxin reductase protein	0.296448	0.147853	-0.207	-0.278945	-0.261658	-0.0935433
SMc01225	Putative transcription regulator protein	-0.12331	0.645146	1.18784	1.31986	1.40578	1.79176
SMc01226	Putative transcription regulator protein	-0.0603247	0.564535	0.904413	0.864457	1.05457	0.906036
SMc01308	rplD Probable 50S ribosomal protein L4	0.383233	0.611353	0.66916	-0.28598	-1.15281	-0.188768
SMc01309	rplC Probable 50S ribosomal protein L3	0.441901	0.568682	0.849615	-0.440382	-0.913414	-0.181934
SMc01311	tufA Probable elongation factor TU protein	0.0775827	0.488602	-0.0109652	-0.729593	-0.420575	-0.481735
SMc01314	rpsL Probable 30S ribosomal protein S12	0.122286	0.450814	-0.131329	-1.05967	0.123218	-0.192186
SMc01326	tufB Probable elongation factor TU protein	0.143085	0.592719	0.11452	-0.685713	-0.37679	-0.347683
SMc01341	Hypothetical/unknown protein	0.143963	0.345495	0.643819	0.756093	1.09909	1.39242
SMc01365	rnr Putative Exoribonuclease II protein	-0.385794	0.109636	0.563397	0.420712	0.626914	1.10316
SMc01428	cspA2 Probable cold shock transcription regulator protein	0.154595	0.592306	0.747517	0.762939	1.11106	1.41294
SMc01440	hflC Putative hydrolase serine protease transmembrane protein	0.293954	0.269448	0.109971	0.293804	0.181059	0.237297
SMc01441	hflK Putative membrane bound Protease protein	0.282565	0.361217	0.245219	0.34098	0.220293	0.284346
SMc01505	Anti-sigma factor	0.0525955	0.656738	1.63351	2.43976	2.69311	2.36655
SMc01518	Conserved Hypothetical protein	0.305042	0.463513	0.214831	0.231857	0.107291	-0.0404394
SMc01556	Conserved Hypothetical protein	-0.282858	0.148684	0.495217	0.471558	0.993757	1.88634
SMc01578	aatA Aspartate aminotransferase A (transaminase) protein	0.203051	-0.238053	-0.387696	-0.258113	-0.225759	-0.402525
SMc01580	Hypothetical transmembrane protein	-0.010567	1.27952	1.7491	2.45909	2.73478	3.7487
SMc01719	mcpT Probable chemoreceptor (methyl accepting chemotaxis) transmembrane protein	0.30904	-0.211061	-0.397322	-0.262743	-0.683169	-0.771603
SMc01764	ate Putative arginyl-tRNA protein transferase	0.0143671	0.419288	0.760897	0.900096	1.04309	1.56747
SMc01765	Hypothetical transmembrane protein	0.16885	1.49244	1.92056	2.15172	2.43832	3.2561
SMc01769	Hypothetical protein	-0.193228	0.516003	1.45433	1.52467	1.86692	2.01025
SMc01774	Hypothetical transmembrane protein	-0.266665	0.0881327	0.329943	1.0655	1.90689	2.68939
SMc01788	Hypothetical protein	-0.264527	0.249571	0.526419	1.02522	0.864708	0.874007
SMc01813	Conserved Hypothetical protein	-0.0977717	0.179823	0.330531	0.326758	0.148152	0.190914
SMc01815	Putative oxidoreductase Iron-sulfur protein	-0.148083	-0.247479	-0.0421	0.645503	0.400268	0.0702384
SMc01832	ureE Putative Urease accessory protein	0.185399	0.0329017	0.47886	0.384426	0.341209	0.264127
SMc01848	Conserved Hypothetical protein	0.0287204	-0.00504089	-0.0278243	-0.649069	-0.086772	-0.0193474
SMc01855	Hypothetical transmembrane protein	0.250764	0.956871	1.55649	2.1494	2.29224	4.20075
SMc01860	ftsI Probable Penicillin-binding transmembrane protein	-0.0431049	-0.20567	-0.0108358	-0.0153143	-0.130539	0.0694705
SMc01904	clpX Probable ATP-dependent CLP Protease ATP-binding subunit protein	0.272119	1.2866	1.4028	2.0941	2.46912	2.20153
SMc01905	lon Probable ATP-dependent Protease LA protein	0.174567	0.698062	1.22803	1.27539	1.15423	1.52145
SMc01947	Conserved Hypothetical transmembrane protein	0.15422	0.446519	0.217488	0.181897	0.25803	-0.132647
SMc02052	Conserved Hypothetical protein	0.31055	2.38455	2.51317	1.55441	1.71312	1.51417
SMc02075	Conserved Hypothetical protein	0.16528	0.728175	0.966303	0.986524	0.826425	0.602753
SMc02078	exoR Exopolysaccharide biosynthesis regulatorY protein	0.342108	0.516481	0.160553	0.394431	1.34092	2.21304
SMc02106	Conserved Hypothetical protein	0.00567825	0.003064	-0.00193324	0.136249	0.12919	0.162347
SMc02109	clpA Probable ATP-dependent CLP Protease ATP-binding subunit protein	0.111904	0.416297	0.852842	0.749468	0.641422	0.676997
SMc02110	ATP-dependent Clp protease adapter protein clpS1	0.0684413	0.48416	0.681355	0.811728	0.672451	0.888146
SMc02139	Hypothetical protein	0.619135	0.457256	0.298274	0.185483	0.199819	0.127612
SMc02145	Hypothetical signal peptide protein	0.460258	-0.655627	-1.37511	-0.870536	-0.748957	-0.525069
SMc02146	Putative Phosphate-binding periplasmic protein	0.462804	0.441952	-0.402881	-0.795875	-1.24857	-1.09631
SMc02151	Hypothetical virulence associated protein homologue	0.0464209	0.324738	0.145873	0.207437	0.00465458	0.384191
SMc02156	Conserved Hypothetical protein	0.0549185	1.53098	2.60356	2.89327	3.6556	3.49188
SMc02187	Putative Integrase DNA protein	0.302975	0.894349	1.42306	1.82076	1.59187	1.40275
SMc02202	Hypothetical protein	-0.16279	0.168886	1.37002	1.69417	1.41291	1.24639
SMc02275	pncA Probable Pyrazinamidase/nicotinamidase protein	-0.014394	0.279262	-0.0370953	-0.0244922	0.108238	1.56525
SMc02278	Hypothetical unknown transmembrane protein	-0.763467	0.095654	0.0884555	0.689575	1.32757	2.43655
SMc02284	Hypothetical signal peptide protein	1.12092	0.812349	0.64999	0.224361	0.000560247	0.091379
SMc02365	degP1 Protease precursor protein	-0.473094	2.95866	3.22176	4.63759	5.83711	5.90343
SMc02366	Putative transcription regulator protein	-1.31838	1.64016	2.5897	3.3948	3.25844	3.86615
SMc02382	Conserved Hypothetical protein	-0.251854	-0.188906	0.473344	0.619379	1.22877	1.20009
SMc02390	gst7 Putative Glutathione S-transferase protein	-0.167812	-0.014789	0.274773	-0.0429013	0.278942	0.144651
SMc02392	Hypothetical protein	-0.404386	-0.457579	-0.460545	-0.470034	-0.306665	-0.337168
SMc02396	Probable Outer membrane protein	-0.128667	0.0713192	-0.203558	-0.768624	-0.827085	-0.675262
SMc02400	Probable Outer membrane protein	-0.0284706	-0.210426	-0.928218	-1.94883	-1.89376	-1.38087
SMc02403	Putative Murein transglycosylase protein	-1.27394	0.0742072	0.522801	-0.464588	0.586737	1.37407
SMc02433	clpB Probable ATP-dependent Protease (heat shock protein)	0.0865649	-0.102383	0.0140684	0.0438808	0.349688	0.84106
SMc02435	hemK1 Putative Methyltransferase protein	0.0608296	0.0116243	0.316092	0.264951	0.602443	0.56451
SMc02443	grxC Probable Glutaredoxin 3 protein	-0.234281	0.087874	0.27319	0.238679	0.264488	0.635354
SMc02479	mdh Probable Malate dehydrogenase protein	0.413937	0.785146	-0.058631	-0.47621	-0.955102	-0.644326
SMc02480	sucC Probable Succinyl-coA synthetase beta chain protein	0.387622	0.851892	-0.35802	-0.325238	-1.05316	-0.631238
SMc02491	Hypothetical protein	0.14227	0.314197	0.839824	1.02211	1.2596	1.75555
SMc02518	Putative ATP-binding ABC transporter protein	0.0614993	0.648568	0.30422	0.753058	0.109612	0.140231
SMc02560	chvI transcriptionAL regulatorY protein	-0.0259381	0.849515	1.13982	1.67324	1.89549	2.90827
SMc02575	hslV Probable heat shock protein	-0.178232	-0.417388	-0.0149992	-0.341529	-0.0247051	-0.0948983
SMc02576	Hypothetical Acetyltransferase protein	0.182378	-0.0369104	0.0950723	0.0314874	0.0538799	0.067396
SMc02582	Conserved Hypothetical protein	0.335479	-0.432589	-1.78114	-1.88537	-1.15063	-1.22603
SMc02634	Hypothetical transmembrane protein	-0.0946448	-0.875193	-3.15934	-2.55689	-2.64072	-2.22831
SMc02655	Hypothetical transmembrane protein	0.0798462	1.19255	1.64489	1.79219	2.2265	2.33758
SMc02720	clpP2 CLP Protease Proteolytic subunit protein	0.0643939	0.120801	0.26646	0.197136	0.209457	0.214024
SMc02728	fhs Probable Formate-tetrahydrofolate ligase protein	-0.321573	-0.141516	0.119232	-0.218564	-0.00471108	-0.429113
SMc02735	Hypothetical protein	-0.0577229	-0.0629284	0.288138	0.0175308	-0.0792158	-0.185629
SMc02755	ahcY Probable Adenosylhomocysteinase protein	0.505657	0.579547	0.682066	0.140663	-0.0278726	-0.998901
SMc02820	cpaF1 Putative pilus assembly protein	0.168737	-0.124425	-0.791239	-0.0819393	-0.595233	-0.338535
SMc02885	msrA1 Probable peptide Methionine sulfoxide reductase protein	0.298241	0.0901624	0.587723	0.196533	0.377597	0.243302
SMc02898	kdsB Probable 3-deoxy-manno-octulosonate cytidylyltransferase (CMP-KDO synthetase) protein	0.21901	0.289139	0.144745	0.080909	0.0925194	0.25098
SMc02978	Conserved Hypothetical protein	0.31321	0.50714	0.163786	0.48862	0.2216	0.555942
SMc02980	Hypothetical protein	0.412171	0.367986	0.449903	0.334728	-0.0658246	0.428959
SMc03000	Putative permease ABC transporter protein	-0.167081	-0.205101	-0.0778989	-0.148344	0.00371422	-0.275015
SMc03016	Putative transcription regulator protein	-0.132708	-0.310759	-0.27904	-0.348232	0.15534	-0.182722
SMc03027	flgB flagellar basal-body rod protein	0.185004	0.183901	0.204621	-0.346063	-1.39612	-1.96834
SMc03029	fliE flagellar hook-basal body complex protein	0.00133359	0.295973	0.679135	0.0531685	-0.919094	-1.60302
SMc03030	flgG flagellar basal-body rod protein	0.226698	0.412944	0.331295	0.00715835	-1.05196	-1.94671
SMc03037	flaA flagellin A protein	0.234139	-0.522335	-0.678383	-0.48311	-0.58436	-0.705162
SMc03038	flaB flagellin B protein	0.23756	-0.604563	-0.764289	-0.610542	-0.897778	-1.20821
SMc03039	flaD Probable flagellin D protein	0.20692	-0.523791	-0.978282	-0.758232	-0.935482	-1.28912
SMc03046	Putative transcription regulator protein	0.307609	-0.219942	-0.263751	-0.508225	-0.144481	-0.496797
SMc03047	flgE flagellar hook protein	0.0133318	-0.207396	0.130674	-0.33182	-0.429188	-0.822221
SMc03049	flgL Putative flagellar hook-associated protein	0.0217187	0.260974	0.212948	-0.474214	-1.9837	-4.11101
SMc03050	flaF Putative flagellin synthesis regulator protein	0.0389508	0.26434	0.100298	-0.57946	-1.11017	-0.616759
SMc03064	aglA Probable alpha-glucosidase protein	-0.138046	-0.0567292	-0.182291	-0.595559	-0.375743	-0.579385
SMc03090	cheW3 Putative chemotaxis protein	0.260991	-0.0449176	-0.300878	-0.108877	-0.0984133	-0.28047
SMc03105	dxr Probable 1-deoxy-D-xylulose 5-phosphate reductoisomerase protein	-0.237206	0.0350365	-0.23918	-0.134656	-0.0497985	0.314426
SMc03111	pmi Mannose-6-phosphate isomerase protein	0.302847	0.573024	0.445835	0.276249	0.333833	0.350598
SMc03138	Putative Sugar kinase protein	-0.749187	-0.556885	-0.416721	-1.40503	-1.08339	-0.254874
SMc03151	Conserved Hypothetical protein	0.111243	0.362996	0.09486	0.178135	0.222625	0.225155
SMc03152	Hypothetical transmembrane protein	0.123229	0.198822	0.00663993	0.197504	0.363327	0.453103
SMc03205	purU1 Putative Formyltetrahydrofolate deformylase protein	0.056701	-0.0912667	-0.178216	-0.192075	-0.122469	-0.179019
SMc03245	Putative Amidase protein	0.462386	0.118306	0.166343	0.470995	0.540998	0.189724
SMc03290	Hypothetical protein	0.785097	0.580186	1.4486	0.583507	-0.430922	-0.925807
SMc03773	Conserved Hypothetical protein	0.231264	0.436576	0.0414238	-0.355317	0.613848	0.802998
SMc03780	Hypothetical protein	-0.351837	0.0391768	0.626763	1.0379	1.03367	0.903306
SMc03783	ctpA Putative Carboxy-terminal processing protease precursor signal peptide protein	-0.0426447	0.78764	0.965177	1.56192	1.59557	1.77707
SMc03784	Hypothetical transmembrane protein	-0.327312	-0.0956191	0.0127413	0.0394582	0.187464	0.139752
SMc03788	dnaE2 Putative DNA Polymerase III Alpha chain protein	0.401059	0.766649	-0.196556	-1.68186	1.05416	-0.261937
SMc03802	Conserved Hypothetical protein	-0.125914	0.129004	0.211141	0.202298	0.585957	0.579115
SMc03806	glnK Probable Nitrogen regulatorY protein PII 2	0.258168	-0.799682	-1.26648	-0.664791	-0.0873137	-0.592171
SMc03819	Conserved Hypothetical protein	-0.468481	-0.273429	0.0115671	-0.0688172	-0.0754981	-0.207327
SMc03836	tesA Putative Acyl-coA Thioesterase I protein	0.0263344	0.0904045	0.225719	0.418785	0.792739	0.865315
SMc03838	Hypothetical transmembrane protein	0.357956	0.223167	0.266915	0.192695	0.212053	0.192133
SMc03893	Putative Amino-acid transport system permease ABC transporter protein	0.209692	0.49554	0.416767	0.502373	0.600324	0.648076
SMc03900	ndvA Beta-1-->2Glucan export ATP-binding protein	0.337261	1.04355	1.02026	1.56349	0.903185	1.37789
SMc03999	Hypothetical protein	-0.189284	0.194355	0.93709	1.67822	1.40346	2.31742
SMc04009	Conserved Hypothetical protein	0.0553363	-0.33812	-1.01097	-1.29255	-1.19907	-1.11914
SMc04026	gltD Probable glutamate synthase small chain protein	0.110201	0.306407	0.051712	-0.196828	-0.178136	-0.559919
SMc04040	ibpA Heat shock protein	-0.0426176	-0.258727	-0.223111	-0.18669	0.0135727	0.211508
SMc04059	Hypothetical protein	0.00453821	0.0561106	0.0918554	-0.169659	-0.739465	-1.01935
SMc04091	htpX Putative Protease transmembrane protein	0.126663	0.0964674	0.488586	0.588814	0.753796	0.377374
SMc04111	cpaC1 Putative pilus assembly transmembrane protein	-0.102872	-0.282424	-0.353328	-0.34102	-0.512063	-0.90731
SMc04128	Putative heavy metal transporting ATPase protein	0.165586	0.612558	1.38288	2.63796	3.03454	3.36687
SMc04167	Putative HIistidine-rich transporter transmembrane protein	0.306603	-0.0594194	0.163386	0.6403	1.83341	2.24492
SMc04213	dgkA Diacylglycerol kinase protein	-0.114285	0.0885213	-0.117765	0.0361284	0.314311	0.716669
SMc04246	Hypothetical transmembrane signal peptide protein	-0.294263	-0.0474936	0.6238	0.726832	1.38141	1.44031
SMc04267	lpsS LPS sulfotransferase	0.19116	0.895824	1.13914	1.37504	1.70151	2.70408
SMc04346	ilvC ketol-acid reductoisomerase protein	0.196479	0.11548	-0.239275	-0.334421	-0.381008	-0.546331
SMc04350	Putative multidrug efflux system transmembrane protein	0.0111493	2.13792	2.97298	3.61802	4.00038	3.62474
SMc04459	ftsH Probable metalloprotease transmembrane protein	0.221427	0.550452	0.835051	1.15644	1.82949	2.13479
SMc04461	TolB protein precursor	0.108949	0.661825	0.763481	1.13296	1.80763	2.13965
SMc04865	Hypothetical protein	-0.131222	0.183978	0.045595	0.382112	0.137254	0.410123
